# Supplementary material for: A novel model of reno-cardiac syndrome in the C57BL/ 6 mouse strain
Source: BMC Nephrol. 2018 Dec 4;19:346. doi: 10.1186/s12882-018-1155-3 (PMC6278034; doi:10.1186/s12882-018-1155-3)
Supplement: Supplementary file 4 — Raw datasets. (XLSX 66 kb) [file 12882_2018_1155_MOESM4_ESM.xlsx]

## Sheet: Sheet1
BIOCHEMISTRY
0.15% adenine mice
	Mouse	Treatment	Serum	Serum	Serum	Serum	Serum	serum	Urine	Time	Urine	Urine	Urine	Urine	Urine	Creatinine Clearance		FE Sodium		FE Potassium	Weight	Heart	Heart weight
			Urea	Creatinine	Calcium	Sodium	Potassium	phosphorous	Vol		Total				Flow	[GFR]					Cull	Weight	Ratio
											Protein	Creatinine	Sodium	Potassium							g	g
			mmol/l	umol/l	mmol/l	mmol/l	mmol/l	mmol/l	ml	min					ml/min	ml/min		%		%
		Adenine	73.1	84	2.3	155	6.2	2.6	3.2	1440	1.69	1457	58	138	0.00222222	0.038545	518.298	51829.8	49.3277	4932.77	22.2	0.155	0.00698198	2.15733
		Adenine	77.6	103	3.2	157	6	3.3	4	1440	2.71	1688	66	141	0.00277778	0.0455232	632.278	63227.8	51.622	5162.2	22.7	0.139	0.00612335	2.56513
		Adenine	88.4	110	2.7	157	6.1	3.1	2.8	1440	1.1	1261	71	126	0.00194444	0.0222904	972.379	97237.9	67.0468	6704.68	23.5	0.1426	0.00606809	3.9449
		Adenine	85.7	112	2.8	156	6.1	3.2	4.3	1440	0.25	456	38	60	0.00298611	0.0121577	1456	145600	89.8947	8989.47	24.5	0.1497	0.0061102	5.98291
		Adenine	84.9	101	3.1	159	5.6	2.6	5.2	1440	0.8	761	42	85	0.00361111	0.0272085	886.305	88630.5	63.1748	6317.48	22.5	0.1274	0.00566222	3.50581
		Adenine	75	99	2.8	161	5.8	2.9	4.9	1440	1.5	1240	58	105	0.00340278	0.0426207	745.534	74553.4	48.6218	4862.18	23.2	0.1519	0.00654741	2.87618
		Adenine	75.6	133	2.6	158	5.79	2.8	5	1410		879.9	58.1	77.3	0.0035461	0.0234602	1387.56	138756	67.6513	6765.13	21.5	0.1245	0.0057907	5.55824
		Adenine	83.2	126	2.7	154	6.23	2.1	2.5	1410		1237.6	74.6	88.9	0.00177305	0.0174153	1169.63	116963	56.3871	5638.71	22.24	0.1192	0.00535971	4.93183
		Adenine	83.9	140	2.6	154	6.35	1.9	2.75	1410		1205.2	64.4	86	0.00195035	0.0167898	1152.06	115206	63.4368	6343.68	20.8	0.1289	0.00619712	4.85774
		Adenine	88.3	137	2.8	154	6.02	3	6.5	1410		1216.5	60.5	96.1	0.00460993	0.0409342	1049.26	104926	65.1521	6515.21	22.24	0.1217	0.00547212	4.42429
		Sham	7.5	11	2	160	5.8	2.5	0.8	1440	16.1	7220	230	41	0.000555556	0.364646	56.0665	5606.65	0.362299	36.2299	36	0.1515	0.00420833	0.21901
		Sham	8	11	2	153	4.6	2.8	0.4	1440	11.1	7470	190	330	0.000277778	0.188636	42.8072	4280.72	2.23534	223.534	36.2	0.149	0.00411602	0.182867
		Sham	9	13	2	154	5.6	2.7	0.2	1440	15.8	9540	340	480	0.000138889	0.101923	71.3501	7135.01	3.66289	366.289	37.68	0.1543	0.00409501	0.300852
		Sham	8.8	10	1.9	154	5.4	2.2	0.3	1440	11	4800	220	300	0.000208333	0.1	70.5833	7058.33	3.375	337.5	33.2	0.1607	0.00484036	0.297619
		Sham	9.5	28	2	155	5.7	2.5	0.4	1440	8.7	4530	180	250	0.000277778	0.0449405	172.45	17245	8.80795	880.795	31.7	0.1484	0.00468139	0.717795
		Sham	10.4	28	2	150	5.48	2.6	0.9	1380		7937.6	149.7	362.1	0.000652174	0.184882	79.2103	7921.03	6.99968	699.968	36.3	0.1491	0.00410744	0.352046
WESTERN BLOTS
heart	p AKT		MEAN			TRUE		heart	total Akt						TRUE
SAMPLE								p AKT/total Akt	SAMPLE
	image j code									image j code
1	1	2592	214.428	169	233	78.303		0.95677	1	1	4324	205.831	138	235	81.841
2	2	2592	211.127	171	232	75.002		0.865854	2	2	4324	210.612	148	234	86.622
3	3	2592	215.74	175	230	79.615		0.966729	3	3	4324	206.345	142	236	82.355
4	4	2592	184.418	156	207	48.293		0.707922	4	4	4324	192.208	141	232	68.218
5	5	2592	177.156	151	195	41.031		0.51476	5	5	4324	203.699	137	243	79.709
6	6	2592	167.771	138	188	31.646		0.407893	6	6	4324	201.574	133	236	77.584
	7	2592	136.125	124	156					7	4324	123.99	113	141
Kidney	total Akt		MEAN			TRUE		kidney	Gapdh						TRUE
SAMPLE								total Akt/gapdh	SAMPLE
	image j code									image j code
1	3	2852	212.883	158	233	72.538		0.933793	1	6	3104	185.122	128	222	77.681
2	2	2852	219.688	171	237	79.343		1.00404	2	5	3104	186.465	135	218	79.024
3	1	2852	221.958	179	236	81.613		1.09959	3	4	3104	181.662	137	213	74.221
4	4	2852	181.36	164	200	41.015		0.52414	4	3	3104	185.693	135	222	78.252
5	5	2852	179.609	166	192	39.264		0.520349	5	2	3104	182.898	133	217	75.457
6	6	2852	172.532	154	190	32.187		0.390486	6	1	3104	189.869	124	224	82.428
	7	2852	140.345	127	157					7	3104	107.441	46	125
heart	casp 3		MEAN			TRUE		heart	tubulin						TRUE
SAMPLE								casp 3/ tubulin
	image j code									image j code
1	1	2376	184.785	130	208	69.487		2.27722	1	1	4257	130.502	86	167	30.514
2	2	2376	186.079	134	213	70.781		1.59686	2	2	4257	144.313	107	179	44.325
3	3	2376	184.805	121	214	69.507		1.60665	3	6	4257	143.25	107	190	43.262
4	4	2376	175.197	131	211	59.899		1.05097	4	3	4257	156.982	119	189	56.994
5	5	2376	172.548	123	212	57.25		0.985574	5	4	4257	158.076	122	187	58.088
6	6	2376	178.675	115	216	63.377		1.18953	6	5	4257	153.267	105	187	53.279
	7	2376	115.298	104	133				7		4257	99.988	92	111
Kidney	casp 3		MEAN			TRUE		kidney	Gapdh						TRUE
SAMPLE								casp 3/ gapdh	SAMPLE
	image j code									image j code
	1	3060	184.487	138	215	103.836		1.3842	1	1	2581	195.765	136	222	75.015
	2	3060	185.94	112	218	105.289		1.44431	2	2	2581	193.649	148	218	72.899
	3	3060	189.552	121	218	108.901		1.51675	3	3	2581	192.549	148	216	71.799
	4	3060	153.195	94	215	72.544		1.04139	4	4	2581	190.411	159	210	69.661
	5	3060	109.406	82	162	28.755		0.438713	5	5	2581	186.294	139	210	65.544
	6	3060	124.444	78	169	43.793		0.616143	6	6	2581	191.826	151	211	71.076
	7	3060	80.651	63	103					7	2581	120.75	110	144
Aorta	casp 3		MEAN			TRUE		Aorta	Gapdh						TRUE
SAMPLE								casp 3/ gapdh
	image j code									image j code
	1	1680	171.604	111	206	98.339		1.79104		1	4176	123.994	62	198	54.906
	2	1680	157.365	108	198	84.1		2.12804		2	4176	108.608	64	178	39.52
	3	1680	174.884	125	207	101.619		2.47954		3	4176	110.071	67	177	40.983
	4	1680	154.111	114	189	80.846		1.09987		4	4176	142.593	77	199	73.505
	5	1680	153.864	108	208	80.599		0.847509		5	4176	164.189	79	213	95.101
	6	1680	152.088	103	207	78.823		0.79616		6	4176	168.092	83	206	99.004
	7	1680	73.265	65	83					7	4176	69.088	60	82
heart	fibronectin		MEAN			TRUE		heart	tubulin						TRUE
SAMPLE								fibronectin/ tubulin	SAMPLE
	image j code									image j code
1	1	6864	177.202	71	226	96.898		1.74299	1	1	11040	172.637	97	220	55.593
2	2	6864	186.125	91	229	105.821		1.42893	2	2	11040	191.1	131	221	74.056
3	3	6864	187.97	95	235	107.666		1.66984	3	3	11040	181.521	127	220	64.477
4	4	6864	160.661	86	225	80.357		1.22376	4	4	11040	182.708	127	221	65.664
5	5	6864	159.536	85	226	79.232		1.18428	5	5	11040	183.947	134	214	66.903
6	6	6864	166.748	86	218	86.444		1.14812	6	6	11040	192.336	138	219	75.292
	7	6864	80.304	71	96					7	11040	117.044	88	158
Kidney	fibronectin		MEAN			TRUE		kidney	tubulin						TRUE
SAMPLE								fibronectin/ tubulin	SAMPLE
	image j code									image j code
1	1	7440	194.34	112	212	96.195		1.30677	1	1	9120	180.564	124	212	73.613
2	2	7440	197.153	129	214	99.008		1.20432	2	2	9120	189.162	143	215	82.211
3	3	7440	197.01	125	214	98.865		1.13711	3	3	9120	193.895	146	216	86.944
4	4	7440	178.269	107	216	80.124		0.876218	4	4	9120	198.394	136	255	91.443
5	5	7440	181.458	109	216	83.313		0.893677	5	5	9120	200.176	163	255	93.225
6	6	7440	157.231	102	212	59.086		0.655172	6	6	9120	197.135	157	255	90.184
	7	7440	98.145	85	125					7	9120	106.951	82	142
heart	sma		MEAN			TRUE		heart	gapdh						TRUE
SAMPLE								sma/gapdh	SAMPLE
	image j code									image j code
1	1	1577	221.277	175	233	103.366		1.58939	1	1	2592	174.5	101	223	65.035
2	2	1577	222.335	174	232	104.424		1.31285	2	2	2592	189.005	122	224	79.54
3	3	1577	224.366	191	233	106.455		1.27837	3	3	2592	192.739	122	224	83.274
4	4	1577	211.109	141	228	93.198		1.16206	4	4	2592	189.666	115	224	80.201
5	5	1577	213.011	144	227	95.1		1.05332	5	5	2592	199.751	125	221	90.286
6	6	1577	210.41	144	226	92.499		0.978774	6	6	2592	203.97	147	223	94.505
	7	1577	117.911	111	135					7	2592	109.465	98	126
Kidney	sma		MEAN			TRUE		kidney	gapdh						TRUE
SAMPLE								sma/gapdh	SAMPLE
	image j code									image j code
1	1	2088	207.402	160	218	129.594		1.33453	1	1	2760	192.309	124	227	97.108
2	2	2088	208.875	158	221	131.067		1.1926	2	2	2760	205.101	130	226	109.9
3	3	2088	201.464	125	221	123.656		1.15711	3	3	2760	202.067	130	226	106.866
4	4	2088	127.537	85	170	49.729		0.469234	4	4	2760	201.18	129	224	105.979
5	5	2088	114.697	83	155	36.889		0.383004	5	5	2760	191.516	116	218	96.315
6	6	2088	124.905	80	164	47.097		0.458191	6	6	2760	197.99	111	219	102.789
	7	2088	77.808	66	95					7	2760	95.201	80	114
ECHOCARDIOGRAPHY
0.15% adenine mice
	Mouse	Treatment		Ejection Fraction	Fractional	Fractional	LVID	IVS
					Shortening	change
		Adenine		66.3967	36.28	45.38	4.12	1.23
		Adenine		65.87	36.0533	43.53	4.37667	1.16333
		Adenine		68.8767	38.2767	45.09	4.21	1.14
		Adenine		68.4233	37.8333	46.44	4.15333	0.936667
		Adenine		65.2133	35.4167	38.71	4.22	0.776667
		Adenine		60.57	32.2767	43.2	4.57333	0.893333
		Adenine		65.1067	35.1033	43.62	4.06333	0.983333
		Adenine		61.65	32.78	35.61	4.26667	0.986667
		Adenine		64.9433	35.2667	39.77	4.19333	1.19667
		Adenine		64.3667	34.77	46.63	4.39333	1.08333
		Sham		67.15	37.32	48.66	3.72	1.03
		Sham		72.4733	41.0367	50.71	3.965	1.15667
		Sham		73.225	39.9867	48	4.03667	1.175
		Sham		71.32	40.26	48.69	4.21	0.646667
		Sham		76.1767	43.85	52.07	3.41	0.96
		Sham		76.69	44.565	50.81	3.65	0.82
MOUSE WEIGHTS (g)	Adenine 1	Adenine 2	Adenine 3	Adenine 4	Adenine 5	Adenine 6	Adenine 7	Adenine 8	Adenine 9	Adenine 10		Control 1	Control 2	Control 3	Control 4	Control 5	Control 6
Week 1	21	23	24	23	24	23	22	22.3	21.1	23.2		21.2	19.5	20.6	22.1	23.3	23.6
Week 2	24	23	24	23	22	25	22.3	22.5	21.9	24.1		23.5	23.5	24.2	22.7	22.3	24.9
Week 3	25	23	23	24	24	28	24.4	23.2	22.9	26.1		24.3	26	24.9	26	26.7	26.5
Week 4	24	23	25	23	22	24	25.1	23.9	22.8	26.9		24.3	24.3	25.7	23.3	24.2	27.7
Week 5	23.8	23	24.5	25	23.5	23.5	24.8	24.1	23.7	27.6		25	24.1	25	27.3	25.1	28.1
Week 6	23.6	24.3	23.3	22.4	24.8	23.9	24.7	23.5	22.9	28		26.9	26.7	26.5	29	26.3	29.2
Week 7	23	24	24.4	24.4	24	23.4	25.5	23.7	22.8	27.9		27.5	27	27.1	26.8	28.1	30.1
Week 8	23	24.2	23.1	23.6	24	22.2	25.6	23.8	22.1	28		30.1	28.8	27.8	29.2	27.4	31.4
Week 9	24.7	24.2	23.9	24.5	25	24	25.6	23.9	21.5	28		28.7	30.5	28.6	29.6	29.2	32.5
Week 10	23.8	24.2	24.6	24	24.9	23.6	25.1	24	22	28.2		28.4	29.6	29.5	31.9	29.4	33
Week 11	26.2	26.2	25.9	25.1	25.3	24.1	26	24	22.4	27.7		29.7	31.7	29.6	28.4	30	33.1
Week 12	24.4	23.6	25	25.6	26.6	25.5	24.8	23.2	22.1	27.7		29.9	29.7	31.4	30	28.7	34.8
Week 13	26	24.8	26.5	25	24.6	26.8	24.8	23.1	22.5	27.2		31.2	32.1	30.5	30.7	31.2	35.3
Week 14	24.5	26	24.7	26.1	27.1	24.2	25.5	23.7	22.7	27.2		32.4	31.4	29.8	33.1	31.7	35.3
Week 15	24.7	23.5	24.5	23.6	24.3	24	25.7	23.9	22.7	27.1		32.6	31.9	31.1	33.5	30.8	35.8
Week 16	21.1	22.8	22.3	21.4	21.9	24.8	25.7	24.1	22.5	27.2		32.7	32.6	32.5	33.5	30.4	34.1
Week 17	24.1	25	24	24	22.6	21.6	25.9	24.6	22.4	27.2		33.4	30.1	32.4	32.4	31.2	34.8
Week 18	23.2	24.6	22.7	19.8	23.3	23.4	26.1	25	22.2	27.2		30.4	31.6	32.9	32.3	32.8	35.6
Week 19	23.3	24.6	22.8	19.9	23.3	24	23.7	23.1	22	25.8		31.8	31.5	32.3	33.6	31.4	35.9
Week 20	23	25	24	25	27	21	24.4	23.1	22.7	26.6		31.5	32	32.5	33	31	37.4
	22.2	22.7	23.5	24.5	22.5	23.2	21.5	22.24	20.8	22.24		36	36.2	37.68	33.2	31.7	36.3
HISTOLOGY
Collagen 1	heart
	u1	1	2500	51.231	0	145	51.231			u2	1	2500	48.904	1	94	48.904		u3	1	2500	52.238	21	97	52.238
	u1	2	2500	50.877	1	124	50.877			u2	2	2500	53.096	4	134	53.096		u3	2	2500	55.164	21	111	55.164
	u1	3	2500	48.915	2	109	48.915			u2	3	2500	56.74	5	115	56.74		u3	3	2500	52.338	6	103	52.338
	u1	4	2500	48.356	4	106	48.356			u2	4	2500	49.812	0	99	49.812		u3	4	2500	52.321	0	103	52.321
	u1	5	2500	49.107	2	107	49.107			u2	5	2500	47.324	8	96	47.324		u3	5	2500	55.394	2	119	55.394
	background	11	2500	0	0	0				background	11	2500	0	0	0			background	11	2500	0	0	0
	s7	6	2500	48.292	12	101	48.292			s8	6	2500	48.74	6	92	48.74		s9	6	2500	50.05	3	97	50.05
	s7	7	2500	48.216	0	103	48.216			s8	7	2500	48.44	2	97	48.44		s9	7	2500	47.853	1	99	47.853
	s7	8	2500	47.254	4	93	47.254			s8	8	2500	50.4	2	127	50.4		s9	8	2500	48.561	21	89	48.561
	s7	9	2500	48.046	2	142	48.046			s8	9	2500	48.391	9	181	48.391		s9	9	2500	50.373	23	99	50.373
	s7	10	2500	49.086	5	98	49.086			s8	10	2500	47.109	2	138	47.109		s9	10	2500	54.83	7	140	54.83
	background	11	2500	0	0	0				background	11	2500	0	0	0			background	11	2500	0	0	0
Collagen 1	kidney
	u1	1	2500	65.537	5	209	65.537			u2	1	2500	74.524	6	133	74.524		u3	1	2500	60.316	5	124	60.316
	u1	2	2500	59.684	5	201	59.684			u2	2	2500	64.604	0	132	64.604		u3	2	2500	66.708	6	171	66.708
	u1	3	2500	61.358	1	181	61.358			u2	3	2500	62.66	5	126	62.66		u3	3	2500	63.507	3	132	63.507
	u1	4	2500	52.95	2	139	52.95			u2	4	2500	59.028	2	125	59.028		u3	4	2500	63.162	10	121	63.162
	u1	5	2500	66.475	4	182	66.475			u2	5	2500	66.351	1	165	66.351		u3	5	2500	63.054	6	121	63.054
	background	11	2500	0	0	0				background	11	2500	0	0	0			background	16	2500	0	0	0
	s8	6	2500	43.549	1	88	41.706			s7	6	2500	44.28	8	97	44.28		s9	11	2500	44.691	7	125	44.691
	s8	7	2500	43.568	3	180	41.725			s7	7	2500	40.035	11	81	40.035		s9	12	2500	46.502	2	163	46.502
	s8	8	2500	45.046	4	116	43.203			s7	8	2500	40.696	12	92	40.696		s9	13	2500	45.327	5	114	45.327
	s8	9	2500	44.761	3	93	42.918			s7	9	2500	41.114	11	103	41.114		s9	14	2500	40.717	5	87	40.717
	s8	10	2500	40.924	19	132	39.081			s7	10	2500	43.453	5	85	43.453		s9	15	2500	42.563	5	90	42.563
	background	11	2500	1.843	0	4				background	11	2500	0	0	0			background	16	2500	0	0	0
Collagen 3	heart
	u1	1	2500	51.942	0	113	51.942			u2	1	2500	59.246	0	103	59.246		u3	1	2500	54.324	1	99	54.324
	u1	2	2500	52.384	1	103	52.384			u2	2	2500	62.026	5	104	62.026		u3	2	2500	56.47	3	95	56.47
	u1	3	2500	50.654	3	103	50.654			u2	3	2500	63.94	8	130	63.94		u3	3	2500	58.896	3	107	58.896
	u1	4	2500	51.827	0	113	51.827			u2	4	2500	63.213	2	121	63.213		u3	4	2500	57.992	9	102	57.992
	u1	5	2500	50.244	4	94	50.244			u2	5	2500	57.03	12	104	57.03		u3	5	2500	57.168	1	150	57.168
	background		2500	0	0	0				background		2500	0	0	0			background		2500	0	0	0
	s7	6	2500	54.847	4	96	54.847			s8	6	2500	50.851	29	81	50.851		s9	6	2500	53.108	2	123	53.108
	s7	7	2500	54.552	8	106	54.552			s8	7	2500	50.046	32	78	50.046		s9	7	2500	51.929	19	156	51.929
	s7	8	2500	53.974	4	103	53.974			s8	8	2500	48.82	11	143	48.82		s9	8	2500	48.867	2	107	48.867
	s7	9	2500	53.03	0	96	53.03			s8	9	2500	51.752	9	122	51.752		s9	9	2500	55.099	0	107	55.099
	s7	10	2500	50.997	32	103	50.997			s8	10	2500	51.381	13	100	51.381		s9	10	2500	55.307	2	123	55.307
	background	11	2500	0	0	0				background	11	2500	0	0	0			background	11	2500	0	0	0
Collagen 3	kidney
	u5	1	2500	57.311	3	150	57.311			u2	1	2500	76.382	1	131	76.079		u3	1	2500	60.951	4	101	60.951
	u5	2	2500	67.232	10	145	67.232			u2	2	2500	78.874	2	146	78.571		u3	2	2500	58.533	8	107	58.533
	u5	3	2500	63.482	2	141	63.482			u2	3	2500	71.324	1	142	71.021		u3	3	2500	60.879	4	124	60.879
	u5	4	2500	42.333	3	105	42.333			u2	4	2500	69.716	3	130	69.413		u3	4	2500	60.181	3	104	60.181
	u5	5	2500	54.97	7	141	54.97			u2	5	2500	72.226	1	147	71.923		u3	5	2500	60.101	1	127	60.101
	background	11	2500	0	0	0				background	11	2500	0.303	0	4			background	16	2500	0	0	0
	s7	6	2500	44.299	18	98	43.996			s8	11	2500	50.544	16	102	50.544		s9	6	2500	48.726	3	90	48.726
	s7	7	2500	47.435	20	117	47.132			s8	12	2500	48.528	14	91	48.528		s9	7	2500	46.478	22	92	46.478
	s7	8	2500	43.728	20	93	43.425			s8	13	2500	47.146	6	90	47.146		s9	8	2500	48.956	25	87	48.956
	s7	9	2500	43.515	4	96	43.212			s8	14	2500	49.312	5	94	49.312		s9	9	2500	50.374	14	108	50.374
	s7	10	2500	41.466	15	94	41.163			s8	15	2500	49.056	23	105	49.056		s9	10	2500	46.829	10	82	46.829
	background	11	2500	0.303	0	4				background	16	2500	0	0	0			background	16	2500	0	0	0
HE	heart
	u4	1	0.49	11118.7	5244	16656	11118.7			u2	1	0.49	10979.5	3780	34332	10979.5		u3	1	0.49	9954.25	5124	15204	9954.25
	u4	2	0.49	11371	6204	16932	11371			u2	2	0.49	10440.3	4496	24152	10440.3		u3	2	0.49	10598.5	5444	15544	10598.5
	u4	3	0.49	11247.5	5108	16540	11247.5			u2	3	0.49	10584.3	4916	18632	10584.3		u3	3	0.49	10908	5564	16016	10908
	u4	4	0.49	10457.7	4748	15868	10457.7			u2	4	0.49	10262.4	4860	17468	10262.4		u3	4	0.49	10347	4852	16848	10347
	u4	5	0.49	12418.9	6620	18632	12418.9			u2	5	0.49	10365	4840	32540	10365		u3	5	0.49	9958.52	5124	15204	9958.52
	background	11	0.49	0	0	0				background	11	0.49	0	0	0			background	11	0.49	0	0	0
	s8	6	0.49	9013.47	3560	14964	9013.47			s9	6	0.49	8463.44	2928	14244	8463.44		s6	6	0.49	8673.57	2692	14260	8673.57
	s8	7	0.49	8598.86	3564	15816	8598.86			s9	7	0.49	9253.48	3544	14748	9253.48		s6	7	0.49	8654.49	3688	13680	8654.49
	s8	8	0.49	9237.43	3852	15260	9237.43			s9	8	0.49	9952.71	4468	15124	9952.71		s6	8	0.49	9515.32	3532	14884	9515.32
	s8	9	0.49	8695.81	3216	13964	8695.81			s9	9	0.49	9918.22	4592	16328	9918.22		s6	9	0.49	9055.25	2772	14268	9055.25
	s8	10	0.49	8182.71	3220	14088	8182.71			s9	10	0.49	9544.4	2748	14700	9544.4		s6	10	0.49	8370.87	2296	14620	8370.87
	background	11	0.49	0	0	0				background	11	0.49	0	0	0			background	11	0.49	0	0	0
HE	kidney
	u2	1	2500	51.293	1	114	51.293			u3	1	2500	54.44	6	105	52.986		u4	1	2500	63.603	8	180	63.603
	u2	2	2500	57.452	9	122	57.452			u3	2	2500	49.84	10	110	48.386		u4	2	2500	63.338	15	125	63.338
	u2	3	2500	51.818	3	106	51.818			u3	3	2500	45.907	4	112	44.453		u4	3	2500	61.377	3	121	61.377
	u2	4	2500	49.996	3	97	49.996			u3	4	2500	42.992	7	145	41.538		u4	4	2500	57.41	1	127	57.41
	u2	5	2500	53.033	5	115	53.033			u3	5	2500	45.569	8	174	44.115		u4	5	2500	59.496	8	126	59.496
	background	11	2500	0	0	0				background	11	2500	1.454	0	23			background	11	2500	0	0	0
		6	2500	41.714	1	106	41.714			s6	6	2500	37.966	14	72	36.512		s8	6	2500	45.401	13	72	45.401
		7	2500	41.225	0	81	41.225			s6	7	2500	34.529	11	71	33.075		s8	7	2500	42.524	9	73	42.524
		8	2500	35.917	0	72	35.917			s6	8	2500	37.418	10	69	35.964		s8	8	2500	40.63	10	108	40.63
		9	2500	39.291	1	95	39.291			s6	9	2500	37.07	13	68	35.616		s8	9	2500	41.103	10	78	41.103
		10	2500	39.458	1	89	39.458			s6	10	2500	37.029	2	84	35.575		s8	10	2500	40.408	11	74	40.408
	background	11	2500	0	0	0				background	11	2500	1.454	0	23			background	11	2500	0	0	0
HE	aorta
	u1	1	0.49	15722.2	9004	24332	15718.3			u2	1	0.49	17062	11324	26512	17058.2		u4	1	0.49	16830.5	10476	31604	16826.7
	u1	2	0.49	14652.3	9144	23140	14648.4			u2	2	0.49	16168.8	10164	29652	16164.9		u4	2	0.49	16943.8	10356	27172	16939.9
	u1	3	0.49	14513.4	9324	20524	14509.5			u2	3	0.49	15978.2	9884	27060	15974.3		u4	3	0.49	16267	10712	21684	16263.1
	u1	4	0.49	14405.7	8680	21528	14401.8			u2	4	0.49	15883.9	10248	24320	15880		u4	4	0.49	16054.2	10740	21684	16050.3
	u1	5	0.49	15779.9	10728	21424	15776			u2	5	0.49	15366.6	10060	26268	15362.8		u4	5	0.49	15125.3	9696	20976	15121.5
	background	11	1250	3.862	0	16				background	11	1250	3.862	0	16			background	11	1250	3.862	0	16
	s7	6	0.49	13761.3	8368	22348	13757.4			s8	6	0.49	14543	9376	20444	14539.2		s10	6	0.49	14477.6	8864	21880	14473.8
	s7	7	0.49	12249.8	6896	20524	12246			s8	7	0.49	13931.8	7664	20900	13928		s10	7	0.49	14544.5	8072	27284	14540.6
	s7	8	0.49	13813.1	7264	21128	13809.2			s8	8	0.49	13679.3	8340	21504	13675.4		s10	8	0.49	14690.3	8468	20148	14686.5
	s7	9	0.49	14072.7	8672	21192	14068.8			s8	9	0.49	14635.1	8800	20120	14631.2		s10	9	0.49	14529.6	8736	20732	14525.7
	s7	10	0.49	12946.5	7044	18544	12942.6			s8	10	0.49	14565.6	8692	19692	14561.8		s10	10	0.49	14927.1	8072	29704	14923.2
	background	11	1250	3.862	0	16				background	11	1250	3.862	0	16			background	11	1250	3.862	0	16
Sirius red	heart
	u1	1	2500	190.519	149	233	190.519			u3	1	2500	186.305	149	230	186.305		u5	1	2500	188.56	137	235	188.56
	u1	2	2500	193.726	158	228	193.726			u3	2	2500	188.716	143	218	188.716		u5	2	2500	192.331	151	230	192.331
	u1	3	2500	192.869	160	227	192.869			u3	3	2500	187.119	146	230	187.119		u5	3	2500	189.467	129	239	189.467
	u1	4	2500	191.924	163	221	191.924			u3	4	2500	190.791	154	222	190.791		u5	4	2500	188.719	124	228	188.719
	u1	5	2500	190.425	161	218	190.425			u3	5	2500	189.143	158	224	189.143		u5	5	2500	189.842	128	232	189.842
	background	11	2500	0	0	0				background	11	2500	0	0	0			background	11	2500	0	0	0
	s6	6	2500	184.788	138	229	184.788			s8	6	2500	186.865	138	226	186.865		s10	6	2500	179.963	133	228	179.963
	s6	7	2500	187.79	145	236	187.79			s8	7	2500	186.894	117	232	186.894		s10	7	2500	178.01	125	218	178.01
	s6	8	2500	186.484	133	218	186.484			s8	8	2500	183.27	135	239	183.27		s10	8	2500	183.756	126	247	183.756
	s6	9	2500	183.656	127	210	183.656			s8	9	2500	182.795	147	222	182.795		s10	9	2500	170.052	129	218	170.052
	s6	10	2500	184.969	145	231	184.969			s8	10	2500	185.676	118	241	185.676		s10	10	2500	174.394	121	221	174.394
	background	11	2500	0	0	0				background	11	2500	0	0	0			background	11	2500	0	0	0
Sirius red	kidney
	u1	1	1250	50.472	8	98	50.472			u3	1	1250	57.538	3	120	57.538		u5	1	1250	59.326	0	146	59.326
	u1	2	1250	56.235	10	108	56.235			u3	2	1250	59.935	6	150	59.935		u5	2	1250	52.69	11	105	52.69
	u1	3	1250	54.647	10	97	54.647			u3	3	1250	61.289	10	128	61.289		u5	3	1250	54.349	8	141	54.349
	u1	4	1250	52.494	14	103	52.494			u3	4	1250	58.345	9	124	58.345		u5	4	1250	53.813	3	121	53.813
	u1	5	1250	57.336	12	106	57.336			u3	5	1250	63.125	6	128	63.125		u5	5	1250	52.558	11	101	52.558
	background	11	1250	0	0	0	0			background	11	1250	0	0	0	0		background	11	1250	0	0	0	0
	s6	6	1250	29.626	0	72	29.626			s9	6	1250	35.707	0	75	35.707		s10	6	1250	40.047	17	60	40.047
	s6	7	1250	37.038	1	143	37.038			s9	7	1250	33.271	1	76	33.271		s10	7	1250	40.599	15	68	40.599
	s6	8	1250	35.282	1	65	35.282			s9	8	1250	28.79	0	74	28.79		s10	8	1250	41.218	22	65	41.218
	s6	9	1250	37.202	6	80	37.202			s9	9	1250	28.022	0	150	28.022		s10	9	1250	38.976	1	85	38.976
	s6	10	1250	26.181	1	67	26.181			s9	10	1250	29.898	0	144	29.898		s10	10	1250	30.046	1	74	30.046
	background	11	1250	0	0	0	0			background	11	1250	0	0	0			background	11	1250	0	0	0
F4/80	Heart
	u2	1	2500	34.102	1	104	34.102			u3	1	2500	30.713	8	57	30.713		u4	1	2500	36.832	6	107	36.832
	u2	2	2500	32.368	3	64	32.368			u3	2	2500	32.622	9	52	32.622		u4	2	2500	35.379	6	130	35.379
	u2	3	2500	31.616	0	63	31.616			u3	3	2500	34.886	9	62	34.886		u4	3	2500	36.932	14	122	36.932
	u2	4	2500	34.018	5	59	34.018			u3	4	2500	31.671	10	49	31.671		u4	4	2500	37.268	8	107	37.268
	u2	5	2500	36.578	4	66	36.578			u3	5	2500	29.896	2	61	29.896		u4	5	2500	35.249	2	111	35.249
	background	11	2500	0	0	0				background	11	2500	0	0	0			background	11	2500	0	0	0
	s7	6	2500	40.516	1	108	40.516			s8	6	2500	45.113	7	149	45.113		s9	6	2500	47.246	5	178	47.246
	s7	7	2500	39.638	3	105	39.638			s8	7	2500	42.464	7	133	42.464		s9	7	2500	43.146	2	162	43.146
	s7	8	2500	41.447	10	95	41.447			s8	8	2500	45.412	3	142	45.412		s9	8	2500	46.618	2	156	46.618
	s7	9	2500	33.962	3	60	33.962			s8	9	2500	43.97	4	133	43.97		s9	9	2500	46.726	1	150	46.726
	s7	10	2500	36.133	14	100	36.133			s8	10	2500	47.992	5	126	47.992		s9	10	2500	49.198	4	169	49.198
	background	11	2500	0	0	0				background	11	1250	0	0	0			background	11	1250	0	0	0
F4/80	kidney
	u1	1	2500	35.737	2	125	35.737			u2	1	2500	23.36	6	95	23.36		u3	1	2500	41.784	1	113	41.784
	u1	2	2500	23.551	4	102	23.551			u2	2	2500	21.584	3	75	21.584		u3	2	2500	26.34	0	122	26.34
	u1	3	2500	29.055	5	97	29.055			u2	3	2500	24.358	3	119	24.358		u3	3	2500	26.506	1	133	26.506
	u1	4	2500	28.041	5	130	28.041			u2	4	2500	42.238	4	137	42.238		u3	4	2500	22.53	0	98	22.53
	u1	5	2500	21.892	3	102	21.892			u2	5	2500	33.537	0	115	33.537		u3	5	2500	31.398	2	108	31.398
	background		2500	0	0	0				background								background	2500	0	0	0		0
	s6	6	2500	46.489	4	193	46.489			s7	6	2500	39.95	1	152	39.95		s8	6	2500	43.591	3	222	43.591
	s6	7	2500	56.108	0	197	56.108			s7	7	2500	36.584	2	131	36.584		s8	7	2500	50.024	0	213	50.024
	s6	8	2500	55.614	4	214	55.614			s7	8	2500	44.697	3	149	44.697		s8	8	2500	66.596	2	225	66.596
	s6	9	2500	44.097	2	192	44.097			s7	9	2500	42.67	1	191	42.67		s8	9	2500	53.249	4	208	53.249
	s6	10	2500	51.123	0	168	51.123			s7	10	2500	43.904	5	159	43.904		s8	10	2500	68.612	0	214	68.612
	background	11	2500	0	0	0				background	11	2500	0	0	0			background	2500	0	0	0
CD45	Heart
	U4	1	2500	113.625	61	214				u3	1	2500	121.435	59	224			u5	1	2500	105.272	10	224
	U4	2	2500	139.051	44	226				u3	2	2500	126.904	57	229			u5	2	2500	108.954	52	228
	U4	3	2500	120.945	35	233				u3	3	2500	135.011	68	232			u5	3	2500	111.128	55	219
	U4	4	2500	124.034	7	239				u3	4	2500	130.823	20	239			u5	4	2500	108.804	19	236
	U4	5	2500	117.926	9	226				u3	5	2500	125.948	6	248			u5	5	2500	109.63	55	225
	background	6	2500	0	0	0				background								background
	s7	6	2500	110.608	54	230				s8	6	2500	100.021	28	221			s9	6	2500	94.29	38	221
	s7	7	2500	109.777	3	241				s8	7	2500	101.725	47	207			s9	7	2500	82.77	16	208
	s7	8	2500	107.1	6	209				s8	8	2500	112.212	12	231			s9	8	2500	90.339	2	235
	s7	9	2500	116.638	24	222				s8	9	2500	91.518	26	187			s9	9	2500	95.614	4	219
	s7	10	2500	99.494	1	226				s8	10	2500	92.992	38	206			s9	10	2500	81.848	29	234
	background	11	2500	0	0	0				background	11	2500	0	0	0			background	11	2500	0	0	0
CD45	kidney
	u1	1	2500	133.438	7	226	133.438			u2	1	2500	154.586	26	227	154.586		u3	1	2450	205.72	94	233	205.72
	u1	2	2500	90.74	8	215	90.74			u2	2	2500	150.542	28	236	150.542		u3	2	2450	209.353	90	236	209.353
	u1	3	2500	105.582	28	206	105.582			u2	3	2500	161.867	46	234	161.867		u3	3	2450	127.065	6	226	127.065
	u1	4	2500	130.916	33	214	130.916			u2	4	2500	138.629	7	235	138.629		u3	4	2450	183.398	38	233	183.398
	u1	5	2500	148.375	2	226	148.375			u2	5	2500	181.25	36	232	181.25		u3	5	2450	127.217	4	212	127.217
	background	11	1250	0	0	0				background	11	1250	0	0	0			background	11	1250	0	0	0
	s6	6	2500	53.385	3	217	53.385			s7	6	2500	69.641	15	169	69.641		s8	6	2450	63.953	9	217	63.953
	s6	7	2500	41.298	2	203	41.298			s7	7	2500	66.584	14	162	66.584		s8	7	2450	59.882	7	208	59.882
	s6	8	2500	52.624	3	225	52.624			s7	8	2500	65.931	10	165	65.931		s8	8	2450	53.823	3	214	53.823
	s6	9	2500	54.1	4	213	54.1			s7	9	2500	91.777	14	229	91.777		s8	9	2450	70.416	3	217	70.416
	s6	10	2500	57.168	10	215	57.168			s7	10	2500	56.773	16	172	56.773		s8	10	2450	49.713	0	210	49.713
	background	11	1250	0	0	0				background	11	1250	0	0	0			background	11	1250	0	0	0
SMA	heart
	u2	1	2500	40.407	4	205	40.407			u3	1	2500	46.911	4	234	46.911		u4	1	2500	108.564	2	240	108.564
	u2	2	2500	47.309	2	236	47.309			u3	2	2500	51.095	8	225	51.095		u4	2	2500	90.821	0	243	90.821
	u2	3	2500	47.022	2	217	47.022			u3	3	2500	36.109	6	127	36.109		u4	3	2500	94.634	4	241	94.634
	u2	4	2500	42.766	4	216	42.766			u3	4	2500	46.158	0	236	46.158		u4	4	2500	110.936	10	244	110.936
	u2	5	2500	46.05	4	225	46.05			u3	5	2500	37.016	3	153	37.016		u4	5	2500	96.063	9	241	96.063
	background	11	1250	0	0	0				background
	s6	6	2500	37.846	0	148	37.846			s7	6	2500	33.798	3	87	33.798		s10	6	2500	37.106	5	151	37.106
	s6	7	2500	42.535	2	139	42.535			s7	7	2500	34.338	3	69	34.338		s10	7	2500	35.042	2	114	35.042
	s6	8	2500	42.58	3	173	42.58			s7	8	2500	41.546	2	109	41.546		s10	8	2500	31.958	1	108	31.958
	s6	9	2500	39.587	2	108	39.587			s7	9	2500	34.4	5	61	34.4		s10	9	2500	31.52	2	111	31.52
	s6	10	2500	41.352	1	148	41.352			s7	10	2500	35.678	6	61	35.678		s10	10	2500	44.772	3	235	44.772
	background	11	1250	0	0	0				background	11	1250	0	0	0
SMA	kidney
		1	2500	97.35	4	210	97.35			u2	1	2500	78.443	0	217	78.443		u3	1	2500	91.907	1	219	91.907
		2	2500	81.94	4	193	81.94			u2	2	2500	107.486	4	221	107.486		u3	2	2500	62.994	1	214	62.994
		3	2500	92.883	5	211	92.883			u2	3	2500	109.298	2	224	109.298		u3	3	2500	78.79	1	223	78.79
		4	2500	77.711	1	209	77.711			u2	4	2500	88.91	2	211	88.91		u3	4	2500	89.894	1	224	89.894
		5	2500	66.742	5	213	66.742			u2	5	2500	89.731	3	214	89.731		u3	5	2500	102.99	1	213	102.99
	background	11	1250	0	0	0	0			background								background
		6	2500	35.593	2	169	35.593			s8	6	2500	43.3	0	171	43.3		s9	6	2500	46.616	8	167	46.616
		7	2500	37.684	7	105	37.684			s8	7	2500	42	5	168	42		s9	7	2500	41.762	2	153	41.762
		8	2500	39.894	7	178	39.894			s8	8	2500	53.457	14	141	53.457		s9	8	2500	40.338	3	167	40.338
		9	2500	42.563	2	160	42.563			s8	9	2500	51.35	10	135	51.35		s9	9	2500	43.147	17	105	43.147
		10	2500	37.312	2	165	37.312			s8	10	2500	42.187	7	177	42.187		s9	10	2500	45.097	13	171	45.097
	background	11	1250	0	0	0				background								background	11	2500	0	0	0
